# Supplementary material for: Diversity Analysis of Fruit Phenotypic Traits in Camellia reticulata
Source: Plants (Basel). 2026 Mar 3;15(5):771. doi: 10.3390/plants15050771 (PMC12986874; doi:10.3390/plants15050771)
Supplement: Supplementary file 1 [file plants-15-00771-s001.zip]

Archive with 1 entries (1 files):
- plants-4104674-supplementary.pdf
